# Supplementary material for: Comprehensive transcriptome assessment in PBMCs of post-COVID patients at a median follow-up of 28 months after a mild COVID infection reveals upregulation of JAK/STAT signaling and a prolonged immune response
Source: Front Immunol. 2025 May 30;16:1589589. doi: 10.3389/fimmu.2025.1589589 (PMC12162955; doi:10.3389/fimmu.2025.1589589)
Supplement: Supplementary file 1 [file Table1.xlsx]

## Sheet: Foglio1
Supplementary Table 1
Clinical characteristics and responses to rating scales
Patients												HAD				Symptom severity score (17 symptoms)
Number		Age	Covid infection date	Symptoms duration (months)	Sick leave	Educational level	BMI	BMI at the time of COVID infection	Comorbidity at the time of infection	Drugs	MADRS	HAD anxiety	HAD depression	FSS	MFS	total score	cognitive fatigue	physical fatigue	dyspnoea	haviness in the chest	palpitations	fainting	dizziness	diarrhoea/abdominal pain	headache	myalgia	fever	tinnitus	paresthesia/crawling sensation	hyposmia/hypogeusia	anxiety	depression	insomnia	EQ-5D-5L (analog scale)
1	f	58	2020 mars	37	1	High education	29	25.4	Asthma	Isoptin, Montelukas, Spiriva	22	12	11	63	30.5	113	10	10	10	0	9	8	8	9	9	10	7	7	9	0	2	2	3
2	m	60	2020 mars	37	1	Secondary education	26	21		Sertralin	23	16	17	56	21.5	102	10	7	10	8	3	3	7	4	6	7	3	2	5	5	8	8	6
3	m	33	2020 dec	28	paternity leave	High education	28.4	26.4	Psoriasis, asthma	Saroten	17	7	6	54	22	86	10	2	7	9	0	3	5	3	10	9	0	0	1	1	7	6	9
4	m	50	2020 mars	37	1	High education	23.4	21.5			17	2	15	63	25	69	9	9	8	6	7	2	7	1	8	0	2	1	1	0	1	6	1
5	m	29	2020 dec	28	1	Secondary education	28.7	27.2		Mirtazapin, Symbicort	21	5	6	67	24.5	36	8	7	5	2	1	2	2	0	2	1	0	0	0	0	2	1	3
6	m	61	2020 okt	30	0	High education	28.2	25.5			13	10	9	45	15.5	69	5	7	8	7	6	1	1	7	7	6	0	0	1	0	4	2	7	75
7	f	33	2020 april	36	1	Secondary education	21.8	20.3	Asthma, ADHD	Symbicort	9	3	6	57	29	61	7	8	5	5	4	5	6	0	8	6	0	1	1	1	2	1	1	45
8	m	43	2020 okt	28	1	Primary education	31.2	24.9			8	1	4	63	20.5	47	10	5	9	0	0	0	0	0	2	8	0	7	6	0	0	0	0
9	f	52	2021 feb	26	0	High education	14.3	16.5	Anorexi, hypothyreodism	Fluoxetine, Levaxin	20	10	7	54	26	129	10	8	8	7	7	6	7	8	6	6	8	5	10	10	10	5	8
10	f	50	2020 mars	37	0	High education	26.2	24.4			13	7	3	55	11.5	59	6	7	6	3	7	2	2	0	2	7	0	0	7	0	1	5	4	65
11	f	51	2021 dec	17	1	High education	33	33			28	11	15	61	32.5	126	10	9	9	8	4	8	8	9	9	8	4	9	9	3	9	9	0
12	f	47	2020 dec	28	1	High education	33.9	25.3	Depression, allergi, asthma	Lamotrigine, Sertraline, Giona, Oxis, Montelucast	11	5	7	62	27	57	9	9	5	0	0	2	6	0	9	6	2	7	2	0	0	0	0
13	m	38	2020 nov	30	0	Secondary education	27.5	24.4		Metoprolol	13	7	1	53	23	58	8	7	2	6	10	1	3	5	0	0	0	0	0	0	5	3	8
14	m	44	2020 mars	38	0	Secondary education	26.5	27.4	Asthma	Ventoline, Flutide	12	2	7	63	17.5	34	7	6	1	0	5	2	3	0	0	0	0	0	0	8	0	1	1
15	f	63	2020 april	37	0	High education	35.5	35.5			6	4	1	49	18	51	4	5	3	2	1	7	5	1	0	8	0	0	3	4	0	0	8
16	f	30	2020 okt	30	0	Secondary education	22.2	20.2			8	1	1	47	21.5	41	6	5	6	1	6	1	1	1	7	2	0	1	2	0	0	0	2
17	f	50	2020 nov	30	0	High education	42.2	31.2	Hypothyreodism	Levaxin, Fluoxetin	27	9	14	55	28.5	89	10	7	0	0	0	7	4	4	7	7	7	2	0	0	10	8	6
19	m	48	2021 mars	25	1	Secondary education	24.5	24.5	Psoriasis	Diprosalic	11	3	4	44	26	33	10	5	2	0	0	0	0	0	1	4	0	8	4	0	0	0	0
20	f	59	2021 april	25	0	High education	22.4	22.4	IBS, Asthma, Fibromyalgia	Pulmicort, Montelucast	18	11	9	40	20	76	6	9	6	5	4	0	3	3	0	7	0	6	5	5	6	6	5	50
21	f	34	2021 dec	17	1	Secondary education	30	28		Metoprolol	23	9	11	63	35.5	91	9	10	5	5	5	4	5	1	9	9	5	6	6	1	2	2	7	40
22	f	34	2021 feb	27	1	Secondary education	26.8	23.8	Depression. Asthma	Sertraline, Bufomix	23	10	12	61	24.5	71	6	4	4	4	6	1	5	0	5	6	6	0	9	0	4	5	6	55
23	f	56	2022 jan	16	1	High education	19.7	19.7			22	14	8	53	18.5	55	8	7	3	0	0	1	3	3	0	1	0	0	7	0	7	7	8
24	f	54	2022 jan	16	1	High education	21.5	21.5			13	7	6	62	23	35	7	6	7	2	3	0	1	0	3	6	0	0	0	0	0	0	0
25	f	26	2021 feb	27	0	High education	25.6	25.6		Inderal	13	8	4	63	17.5	52	8	7	2	2	5	1	3	6	1	2	9	1	1	0	2	2	0
26	m	35	2021 april	25	0	High education	24.6	23.6	Depression	Abilify, Sertralin, Trombyl, Lergigan	14	6	5	48	19.5	36	8	2	0	0	0	0	0	0	2	1	0	4	0	7	4	3	6
27	m	41	2022 jan	16	0	High education	27.2	25.6	ADHD	Elvanse	6	9	5	55	17	80	8	2	2	6	8	8	9	7	6	6	0	0	1	10	6	1	0	75
28	f	48	2021 dec	17	1	High education	31.4	28.1	Hypercholesterolemia	Atorvastatin, Betolvex, Mirtazapin	20	6	6	63	20.5	99	6	10	7	7	7	6	7	8	6	5	9	5	7	1	7	8	9	55
29	f	56	2020 april	37	0	Secondary education	37.8	34.3	Hypertension	Enalapril, Bufomix	14	4	1	61	20	58	7	2	3	4	1	3	4	1	5	7	5	7	0	0	0	0	9	40
30	f	31	2021 mars	26	1	High education	21.2	19.8			6	6	1	58	16	30	5	4	1	0	0	1	1	0	10	0	2	6	0	0	0	0	4
31	f	30	2021 april	25	1	Secondary education	33.9	28.2		Sertralin, Saroten, Bisoprolol	35	15	14	63	31.5	99	9	8	5	5	5	4	4	7	7	9	5	0	6	0	8	8	9	35
32	f	47	2020 mars	37	0	High education	28.1	25	Asthma, previous Graves	Levaxin	19	4	7	56	25	56	10	8	1	0	0	3	4	1	6	8	0	4	1	0	3	0	7
33	f	45	2020 april	37	1	Secondary education	26.9	26	Gastric sleeve		31	12	13	58	26	80	7	7	4	2	2	4	7	3	9	7	3	0	5	0	6	7	7
34	f	44	2020 april	37	0	High education	28.7	25.5		Inderal	6	4	3	57	12.5	20	5	5	0	1	4	0	0	0	1	0	0	0	0	0	1	1	2	50
35	f	42	2020 nov	30	1	High education	23	21.7		Escitalopram, Symbicort	13	7	7	59	17.5	46	7	8	4	2	5	0	0	0	3	7	0	0	5	1	2	2	0	65
36	m	37	2021 april	25	1	Secondary education	32.5	29.3		Voxra, Sertraline	27	9	13	69	29.5	109	10	10	7	4	4	0	6	0	10	8	1	10	8	9	8	8	6	20
37	f	45	2022 feb	15	1	High education	25.7	24.2		Bisoprolol	16	8	7	55	22.5	65	6	6	8	0	8	0	4	6	3	4	0	5	9	0	5	1	0	40
38	f	44	2020 april	37	0	High education	19.5	19.5		Ivrabadine, Mestinon	5	0	3	27	7	36	1	6	7	0	7	0	2	3	2	4	0	0	3	0	1	0	0	84
39	f	38	2020 maj	36	0	High education	20.8	20.8		Bisoprolol	10	6	3	45	15.5	32	6	6	0	0	5	0	3	0	7	0	0	3	0	0	0	2	0	65
40	f	56	2020 nov	30	1	Secondary education	24.5	22.8			13	0	11	63	18.5	42	8	8	3	2	0	0	0	5	5	7	0	0	0	0	2	2	0	55
41	f	53	2020 mars	37	1	High education	25.8	25.8	Endometriosis	Estrogen, Escitalopram, Saroten, Loratadin, Omeprazol	15	2	3	56	24	45	4	4	2	3	3	5	4	0	3	2	9	0	2	1	0	0	3	60
42	f	46	2020 mars	37	1	High education	18.5	20.1		Ivrabadine, Inderal, Naltrexon, B12 vitamin, Mestinon, Desloratadin, Circadin	14	3	6	56	23.5	54	10	6	1	0	7	3	4	5	7	0	3	0	0	0	2	0	6	22
43	f	23	2022 mars	14	0	High education	18.5	18.5	Allergi	Trombyl, Desloratadin, P-pill	7	10	9	59	18	60	6	7	0	4	7	2	2	1	4	0	4	0	1	0	7	7	8	47
44	f	23	2021 feb	27	0	High education	25.5	25.5			4	5	1	49	3	23	0	7	4	1	4	0	1	0	0	5	1	0	0	0	0	0	0	60
45	f	36	2022 feb	15	1	Secondary education	30.4	28.1	Allergi	Sertralin, Desloratadin	15	7	4	55	21.5	30	3	6	0	0	2	5	4	0	6	2	4	1	0	0	5	4	7	50
46	f	54	2020 mars	37	0	High education	26.2	24.1	Depression	Venlafaxine, Inderal	19	9	8	63	21	71	8	9	2	1	10	0	1	5	0	10	0	1	5	0	7	7	5	75
47	m	58	2021 dec	17	0	High education	22.2	24.7	BPH	Alfuzosin, Etoricoxib	5	3	2	16	5.5	37	1	1	0	0	1	0	0	0	0	10	0	0	10	0	7	7	0	80
48	f	26	2020 maj	36	1	High education	31.2	28.1		Medroxiprogesteronacetat	10	3	4	57	23	61	7	7	6	1	3	5	7	0	8	7	7	1	0	0	1	1	0	45
49	f	59	2020 mars	38	0	High education	22.2	20.8	Migraine		6	3	1	32	9.5	79	2	10	8	10	10	0	8	0	10	1	10	0	0	3	0	0	7	50
50	f	41	2021 april	26	1	High education	26.7	26.7			10	1	5	63	20.5	34	8	7	7	2	0	0	1	0	3	1	2	0	0	0	0	1	2	60
51	f	42	2020 nov	30	1	High education	27.8	22.9	Endometriosis	Mestinon, Ivabradine, Trombyl, Losartan, Montelucast, Desloratadin, Saroten,	18	7	6	62	22.5	81	7	8	6	3	8	5	5	5	8	6	0	0	0	8	2	2	8	20
52	f	52	2022 jan	16	1	High education	23.1	21.5		Giona, Bricanyl	7	0	4	61	19	42	8	10	3	1	5	1	2	0	5	1	5	0	0	0	0	0	1	20
53	f	36	2022 jan	16	1	Secondary education	25.8	24.7	Generalized anxiety disorder	Symbicort, Atarax, Paracetamol	12	15	6	63	23.5	46	6	5	3	1	0	0	4	3	2	6	3	1	1	0	3	0	8	45
54	f	44	2022 jan	16	1	High education	37.8	37			9	1	9	39	6.5	10	3	0	0	0	0	0	6	0	1	0	0	0	0	0	0	0	0	55
55	f	31	2022 feb	15	0	High education	25	23.3	Asthma	Bisoprolol, Paracetamol, Montelukast, Innovair	14	7	6	60	20.5	76	6	7	4	6	10	0	5	4	6	6	0	0	7	0	2	1	8
56	f	43	2022 jan	16	1	Secondary education	34.6	27.7	Depression	Sertralin, Bufomix	21	5	13	61	28.5	68	6	6	3	1	4	1	1	6	1	5	10	2	8	6	1	1	6	30
57	f	32	2020 april	37	1	Secondary education	41	25.7	Chronic urticaria, endometriosis	Xolair, Bricanyl, Pulmicort, Sertralin, Ivabradin, Provera, Pantoprazol, Desloratadin	42	13	13	60	26.5	119	9	7	8	8	10	0	9	8	9	9	7	2	7	0	8	8	10
58	f	46	2020 april	37	1	High education	30.4	25.1		Ivabradin, Mirtazapin, Loratadin	10	5	10	60	18.5	47	6	6	5	4	2	1	3	2	4	0	0	4	0	0	2	2	6	50
59	f	41	2020 mars	38	1	Secondary education	19.1	19.1		Innovair, Cetirizin	10	5	10	60	18	65	6	10	2	1	3	1	1	4	7	8	5	2	1	0	4	4	6	52
60	f	56	2022 jan	16	1	High education	25.2	22.7		Escitalopram, Lergigan, Estrogen	10	8	10	57	17.5	73	7	7	8	9	7	1	3	3	5	2	1	0	3	0	7	5	5
61	f	33	2020 mars	38	1	High education	18.5	18.5		Calcium channel blocker	15	2	3	63	26.5	49	8	9	3	3	4	1	2	4	1	0	8	0	0	0	1	1	4
Controls
1	m	39	2020 april	36	0	High education	20.3	20.3	Spondylitis	NSAID	3	6	4	17	3.5	15	3	2	0	0	0	0	0	0	3	0	0	0	0	0	3	2	2	85
2	f	41	2021 april	24	0	High education	23	23			11	5	2	30	3	2	1	0	0	0	0	0	0	0	0	0	0	1	0	0	0	0	0
3	m	53	2022 feb	14	0	High education	22.8	22.8			0	0	0	10	0	0	0	0	0	0	0	0	0	0	0	0	0	0	0	0	0	0	0
4	f	58	2022 jan	15	0	High education	26.4	26.4	Insomnia	Propavan	9	7	2	41	15	17	3	1	1	1	1	0	1	0	0	1	0	0	3	0	2	0	3
5	f	31	2020-nov	29	0	Secondary education	28.1	28.1	Previous depression	Sertralin	14	10	1	41	8	9	0	3	0	0	0	0	0	0	0	1	0	0	0	0	1	1	3
6	m	55	2020 april	36	0	High education	23.1	23.1			0	1	0	17	0	0	0	0	0	0	0	0	0	0	0	0	0	0	0	0	0	0	0	90
7	f	54	2020-augusti	33	0	Secondary education	29.1	29.1		Estrogen	8	3	1	15	7	7	1	1	0	0	0	0	1	1	1	1	0	0	0	0	0	0	1	80
8	m	36	2020 dec	29	0	High education	21.7	21.7			4	0	15	1.5	0	0	0	0	0	0	0	0	0	0	0	0	0	0	0	0	0	0		92
9	f	37	2021-mars	26	0	Secondary education	24.7	24.7		Omeprazol	0	0	0	12	2	3	0	0	0	0	3	0	0	0	0	0	0	0	0	0	0	0	0	70
10	f	44	2021 jan	28	0	High education	23	23			1	6	0	12	1.5	0	0	0	0	0	0	0	0	0	6	0	0	0	0	0	2	0	2
11	f	48	2022 jan	16	0	High education	37.3	37.3	Previous depression	Escitalopram	17	7	8	52	4	70	7	6	7	6	3	3	5	8	7	5	6	0	1	0	1	5	0	70
12	f	50	2020 november	30	0	High education	25.3	25.3			2	7	3	34	6	6	2	3	0	0	0	0	0	0	1	0	0	0	0	0	0	0	0	80
13	f	48	2022 jan	16	0	High education	31	31	Hypertension	Candesartan, Omeprazol, Saxenda	6	6	1	23	0	11	1	1	1	0	1	0	0	0	1	4	0	1	1	0	0	0	0	85
14	f	43	2022 feb	15	0	Secondary education	26.1	26.1			3	6	2	19	1	5	1	0	1	0	0	0	0	0	1	1	0	0	1	0	0	0	0	70
15	f	45	2021 maj	24	0	High education	24.8	24.8			5	2	0	16	2.5	9	3	2	0	0	1	0	0	0	2	0	0	0	0	0	0	0	1	85
16	f	52	2020-dec	29	0	High education	27.7	27.7	Previous depression	Escitalopram, Estrogen	6	3	2	17	1.5	1	1	0	0	0	0	0	0	0	0	0	0	0	0	0	0	0	0	60
17	f	49	2022 jun	11	0	High education	22	22		Saroten	7	6	2	24	8.5	1	0	0	0	0	0	0	0	0	1	0	0	0	0	0	0	0	0	90
18	f	37	2022 jan	16	0	High education	26.1	26.1	Asthma	Giona, Desloratatin	2	0	0	18	2	3	0	0	0	0	0	0	0	0	0	0	0	0	0	0	0	0	3	85
19	f	64	2022 jan	16	0	Secondary education	24.3	24.3	Depression, Hypothyroidism	Citalopram, Levaxin	3	6	1	12	0	6	1	0	0	0	0	0	0	0	0	1	0	3	0	0	0	0	1	85
20	f	42	2022 jan	16	0	High education	19.9	19.9			11	8	3	38	9.5	17	2	1	0	0	0	0	0	0	2	0	0	0	0	0	6	0	6	75
21	f	54	2021-april	25	0	High education	24.6	24.6			5	4	0	12	2.5	8	1	0	0	0	0	0	0	0	3	0	0	0	1	0	0	2	1	75
22	f	34	2021 dec	17	0	High education	22.9	22.9		Vitamin B12 and iron	5	2	1	24	9	3	1	1	0	0	0	0	0	0	0	0	0	0	0	0	0	0	1	73
23	f	40	2022 jan	16	0	High education	20.2	20.2	Previous depression	Sertralin, Lergigan	5	6	3	13	7	3	0	3	0	0	0	0	0	0	0	0	0	0	0	0	0	0	0	90
24	f	61	2022 feb	15	0	High education	25.1	25.1		Estrogen	4	8	1	21	8	0	0	0	0	0	0	0	0	0	0	0	0	0	0	0	0	0	0	80
25	f	56	2020 mars	38	0	Secondary education	22.9	22.9	Previous depression	Citalopram	0	0	1	11	3	0	0	0	0	0	0	0	0	0	0	0	0	0	3	0	0	0	0	70
26	f	57	2020 nov	30	0	High education	28.4	28.4	Hypercholesterolemia	Rosuvastatin, Estrogen	2	2	3	15	6.5	23	0	1	3	1	3	0	0	4	0	3	0	0	3	0	0	0	5	80
27	m	32	2021 feb	27	0	Secondary education	32.8	32.8	Allergi	Desloratadin	3	5	2	14	2	0	0	0	0	0	0	0	0	0	0	0	0	0	0	0	0	0	0
28	m	28	2021 april	25	0	Secondary education	23.7	23.7			1	1	0	9	0	0	0	0	0	0	0	0	0	0	0	0	0	0	0	0	0	0	0	100
29	f	26	2020 feb	39	0	High education	17.3	17.3	Anorexi, anxiety, allergi	BZD, desloratatin,	6	7	3	10	6	31	5	3	0	0	0	0	0	0	3	0	0	1	0	0	6	5	8	80
30	f	25	2021 jan	28	0	High education	21.3	21.3		P-pills	4	0	2	31	3	5	2	1	0	0	1	0	0	0	0	0	0	0	0	0	0	1	0	60
31	f	52	2020-nov	30	0	High education	25.1	25.1		Estrogen	2	2	1	27	3	6	2	0	0	0	0	0	0	0	0	1	0	0	0	0	1	1	1	85
32	f	39	2022 feb	15	0	High education	20	20	Migraine	Pain killer	4	3	3	44	11.5	29	6	6	3	0	0	1	1	0	8	2	0	1	1	0	0	0	0	70
33	f	44	2021-april	25	0	High education	26.3	26.3			0	0	0	9	0	1	0	0	0	0	0	0	0	0	1	0	0	0	0	0	0	0	0	90
34	m	40	2020 april	37	0	High education	22.6	22.6	Allergi		2	6	1	23	1	0	0	0	0	0	0	0	0	0	0	0	0	0	0	0	0	0	0	80
35	f	39	2022 jan	16	0	High education	25.4	25.4			2	0	0	17	1.5	0	0	0	0	0	0	0	0	0	0	0	0	0	0	0	0	0	0	90
36	f	26	2020 mars	38	0	High education	18.9	18.9			0	0	0	17	0	2	0	0	0	0	0	0	0	0	0	0	0	0	0	2	0	0	0	90
37	m	40	2020 mars	38	0	High education	21.5	21.5	Allergi	Desloratadin	0	4	1	19	4.5	0	0	0	0	0	0	0	0	0	0	0	0	0	0	0	0	0	0
38	m	46	2020 mars	38	0	High education	24.1	24.1			1	2	0	13	1.5	16	2	2	0	0	0	0	0	0	6	3	0	0	3	0	0	0	0	80
39	f	53	2020 mars	38	0	High education	20	20	Asthma , allergi	Pulmicort, Cetirizine	0	0	0	9	2	11	0	1	0	0	0	0	0	0	0	2	0	8	0	0	0	0	0	80
40	m	62	2022 jan	16	0	Secondary education	28.4	28.4	Allergi, hypertension	Candesartan, Cetirizine	6	2	2	13	6.5	6	3	0	0	0	0	0	1	0	0	0	0	0	0	0	1	1	0
41	f	56	2021 dec	17	0	Secondary education	25.2	25.2			0	0	0	22	0	0	0	0	0	0	0	0	0	0	0	0	0	0	0	0	0	0	0	98
42	f	57	2020 april	37	0	Secondary education	25.1	25.1			0	0	0	17	0	0	0	0	0	0	0	0	0	0	0	0	0	0	0	0	0	0	0	90
43	f	52	2021 mars	26	0	High education	20.8	20.8	Anxiety		21	14	7	49	20.5	35	5	3	0	0	1	10	10	2	4	0	0	0	0	0	0	0	0	80
44	f	43	2020 mars	38	0	High education	22.9	22.9			8	9	2	23	13.5	6	1	1	0	0	0	1	1	0	0	0	0	0	0	1	1	0	0	70
45	f	54	2020 april	37	0	High education	19.5	19.5			5	3	1	11	1	2	0	0	0	0	0	0	0	0	0	2	0	0	0	0	0	0	0	95
46	m	33	2021 nov	18	0	High education	25.8	25.8			9	6	2	34	6.5	18	2	1	2	0	3	0	0	0	2	0	0	0	0	5	1	1	1	80
47	f	34	2021 nov	18	maternity leave	High education	22.7	22.7	Ingrown toenail	Just finished a treatment with Heracillin. Omeprazol	12	10	7	38	11	40	8	8	2	0	1	3	3	0	2	4	2	0	0	0	4	3	0	70
48	f	33	2020 sept	32	0	High education	25	25	Allergi	Desloratadin	2	1	0	18	4.5	6	1	0	0	0	2	0	0	0	3	0	0	0	0	0	0	0	0
49	f	24	2020 okt	31	0	High education	23.4	23.4	Allergi	Montelukast, Symbicort	13	3	1	26	6.5	18	6	4	0	2	0	0	0	0	0	0	0	0	0	3	2	0	1	80
50	f	33	2021 april	25	0	High education	24.6	24.6	Allergi	Dymista, Livostin, Cetirizin	3	6	1	27	3	4	1	1	0	0	0	0	1	0	1	0	0	0	0	0	0	0	0	80
Sick leave 1: partially or completely on sick leave. 0: not sick leave
Controls n 29 was hospitalized few day after the sampling because anorexia/bulimia. She did not feel well at the time of sampling.
MADRS test for depression (score 0-54), cut off: 0-12: no depression, 13-19: mild depression, 20-34 moderate, >35: severe depression.
HAD test for axiety (score 0-21), cut off ≥ 7
HAD depression (score 0-21)cut off ≥ 7
Fatigue severity scale, FSS (fysical fatigue, score 0-63), cut off ≥ 36
Mental Fatigue Scale (MFS) multidimensional questionnaire containing 15 questions on brain fatigue (Score 0-42), cut off ≥ 10.
Sympton Severity Score (SSS) is a 17-items self reported scale: every postcovid symtom has a severity scale 0-10 (score 0-170).
"High education”: over 14 years education. "Primary education": 9 years education.
Symtoms duration: time between infection and blood sampling
