# Supplementary material for: Comprehensive transcriptome assessment in PBMCs of post-COVID patients at a median follow-up of 28 months after a mild COVID infection reveals upregulation of JAK/STAT signaling and a prolonged immune response
Source: Front Immunol. 2025 May 30;16:1589589. doi: 10.3389/fimmu.2025.1589589 (PMC12162955; doi:10.3389/fimmu.2025.1589589)
Supplement: Supplementary file 2 [file Table2.xlsx]

## Sheet: DEGs
Complete list of differentially expressed transcripts
gene_name	gene_id	baseMean	log2FC	lfcSE	stat	pvalue	padj
RNU4-2	ENSG00000202538.1	35.2583	1.99217	0.291606	6.83174	8.38924e-12	3.64072e-08
HBA2	ENSG00000188536.12	4356.88	1.73862	0.350999	4.95334	7.29519e-07	0.00105531
SNORA73B	ENSG00000200087.1	31.8091	1.66883	0.221288	7.54143	4.64828e-14	4.03448e-10
SNORD89	ENSG00000212283.1	23.5588	1.60652	0.205354	7.82316	5.15116e-15	8.94191e-11
LTF	ENSG00000012223.12	86.1266	1.57418	0.429283	3.66701	0.000245408	0.0273079
TCN1	ENSG00000134827.7	20.9307	1.32349	0.280823	4.71291	2.44202e-06	0.00267933
SCARNA7	ENSG00000238741.1	37.2318	1.12175	0.14988	7.48434	7.19058e-14	4.16071e-10
RPPH1	ENSG00000277209.1	19.86	1.07343	0.180119	5.95955	2.52936e-09	5.55913e-06
RN7SK	ENSG00000202198.1	1180.62	1.01125	0.150404	6.72358	1.77314e-11	6.15598e-08
ANXA3	ENSG00000138772.12	15.3623	0.969307	0.295397	3.28137	0.00103303	0.0444903
HIST1H1E	ENSG00000168298.5	10.7552	0.960571	0.181381	5.29589	1.18441e-07	0.000205601
MS4A3	ENSG00000149516.13	60.5889	0.93345	0.2272	4.1085	3.98237e-05	0.0136938
RP11-632C17__A.1	ENSG00000230202.1	57.554	0.894156	0.229678	3.89309	9.89748e-05	0.0204536
ITGB8	ENSG00000105855.9	23.4744	0.881511	0.220744	3.99336	6.51442e-05	0.016389
CXCL9	ENSG00000138755.5	32.313	0.847031	0.223464	3.79046	0.00015037	0.0234278
CLC	ENSG00000105205.6	165.366	0.816097	0.250805	3.25391	0.00113829	0.046493
FCGR1A	ENSG00000150337.13	648.342	0.797348	0.176555	4.51616	6.29725e-06	0.00520543
ABCA13	ENSG00000179869.14	18.4192	0.771842	0.231848	3.32908	0.000871321	0.0413447
SCARNA13	ENSG00000252481.1	23.1989	0.771594	0.12698	6.0765	1.22831e-09	3.55371e-06
RP11-138A9.1	ENSG00000271204.1	20.4247	0.700347	0.158946	4.40618	1.05209e-05	0.00730529
RP11-209D14.4	ENSG00000266126.1	7.20651	0.672067	0.147031	4.57093	4.85564e-06	0.00421446
FCGR1C	ENSG00000265531.3	67.3538	0.6538	0.196724	3.32344	0.00088914	0.0416381
IL31RA	ENSG00000164509.13	69.6296	0.649799	0.190462	3.41169	0.00064561	0.037862
MTND1P11	ENSG00000228166.1	9.62775	0.649663	0.162339	4.00189	6.28391e-05	0.016389
KRT18P31	ENSG00000249850.1	8.43883	0.633736	0.146571	4.32375	1.53397e-05	0.00806915
CTA-941F9.10	ENSG00000280383.1	38.515	0.632307	0.106137	5.95746	2.56196e-09	5.55913e-06
SND1-IT1	ENSG00000279078.1	12.0103	0.62976	0.155735	4.04379	5.25942e-05	0.0147255
CTD-2047H16.3	ENSG00000280248.1	24.9328	0.624986	0.143756	4.34756	1.37661e-05	0.00770858
POU5F2	ENSG00000248483.5	26.1805	0.624633	0.122209	5.11119	3.20138e-07	0.000505206
GATA2	ENSG00000179348.11	204.39	0.613927	0.183065	3.3536	0.00079769	0.0404886
IL1RL1	ENSG00000115602.16	27.3289	0.612357	0.184454	3.31983	0.000900732	0.0416955
KREMEN1	ENSG00000183762.12	39.4562	0.609264	0.185668	3.28146	0.0010327	0.0444903
EHMT1-IT1	ENSG00000281796.1	10.2702	0.60673	0.154786	3.9198	8.86219e-05	0.0189924
FLJ42393	ENSG00000279891.1	7.1561	0.60208	0.165187	3.64483	0.000267572	0.02759
MSH4	ENSG00000057468.6	9.82031	0.594839	0.184626	3.22186	0.00127362	0.049036
FAM225A	ENSG00000231528.2	94.2544	0.592261	0.179019	3.30836	0.000938426	0.0421615
RP11-737O24.3	ENSG00000263606.1	14.4195	0.59029	0.135378	4.3603	1.29882e-05	0.00752035
RP11-497H17.1	ENSG00000262663.1	29.8463	0.580351	0.175891	3.29948	0.000968631	0.0428102
RP11-16C1.2	ENSG00000264853.1	28.53	0.575623	0.160231	3.59246	0.000327567	0.0289913
RP11-454F8.2	ENSG00000261056.2	6.89957	0.568853	0.162893	3.49219	0.000479083	0.0336207
RP11-274A11.4	ENSG00000279841.1	10.2404	0.566613	0.176091	3.21772	0.00129213	0.0492968
AP001429.1	ENSG00000270116.1	10.2554	0.558064	0.13724	4.06632	4.77617e-05	0.0145455
RP11-391L3.3	ENSG00000279476.1	17.3532	0.532536	0.144176	3.69366	0.000221047	0.0270222
ANKRD44-IT1	ENSG00000236977.1	12.9566	0.531845	0.153113	3.47356	0.000513605	0.034566
MRPL37P1	ENSG00000266946.1	7.17491	0.525762	0.160396	3.2779	0.00104582	0.0447152
AC017035.2	ENSG00000224442.1	8.41434	0.525453	0.154274	3.40596	0.00065931	0.0380351
RP11-815J21.1	ENSG00000259453.1	10.9437	0.522977	0.14402	3.63128	0.000282018	0.02759
TYRO3P	ENSG00000259581.3	11.7577	0.518308	0.151462	3.42202	0.000621573	0.0372791
RP11-800A18.3	ENSG00000279077.1	16.6773	0.514785	0.126107	4.08214	4.46226e-05	0.0145455
RP11-196B3.2	ENSG00000279981.1	10.8997	0.507188	0.139757	3.62908	0.000284429	0.02759
CCDC150P1	ENSG00000256304.1	11.041	0.504188	0.155271	3.24716	0.00116564	0.0469965
IGF2BP3	ENSG00000136231.13	81.7026	0.499822	0.120397	4.15145	3.30381e-05	0.0128253
RP11-360N9.3	ENSG00000279361.1	11.7042	0.483109	0.150506	3.2099	0.00132779	0.0498503
LA16c-358B7.4	ENSG00000274751.1	12.2481	0.482556	0.131477	3.67028	0.000242285	0.0271344
HRH4	ENSG00000134489.6	64.6982	0.482506	0.139199	3.4663	0.000527668	0.034566
BTBD7P1	ENSG00000203414.2	10.5985	0.47963	0.147225	3.25781	0.00112275	0.0461843
RP11-65L3.3	ENSG00000279598.1	18.8392	0.475033	0.11952	3.97452	7.0521e-05	0.0167695
HORMAD1	ENSG00000143452.15	93.0222	0.471617	0.108994	4.327	1.51154e-05	0.00806915
RP11-75C10.6	ENSG00000279801.1	48.0615	0.469067	0.111774	4.19657	2.70983e-05	0.0120615
FOXP1-IT1	ENSG00000242094.1	18.1289	0.464921	0.126063	3.688	0.00022602	0.0271344
GBP5	ENSG00000154451.14	10075.1	0.459456	0.125135	3.67168	0.00024096	0.0271344
RP11-72I8.1	ENSG00000260735.1	48.9916	0.458224	0.0778863	5.88324	4.0232e-09	7.75987e-06
HMGB1P3	ENSG00000250011.1	41.3031	0.455563	0.121276	3.75643	0.000172357	0.0248947
RP11-16E23.4	ENSG00000259924.1	12.5252	0.454672	0.125872	3.61218	0.000303635	0.0283376
AL133243.4	ENSG00000279544.1	24.523	0.449225	0.134833	3.33172	0.000863112	0.0413447
RP11-1086F11.1	ENSG00000225300.1	13.4311	0.447701	0.134161	3.33704	0.000846769	0.0413447
RP11-96D1.9	ENSG00000262514.1	42.7276	0.437492	0.120682	3.62516	0.000288779	0.02759
RP11-1143G9.5	ENSG00000274979.1	102.196	0.427423	0.125866	3.39586	0.000684143	0.0383098
PPIAL4G	ENSG00000236334.2	22.5868	0.411958	0.111776	3.68558	0.000228182	0.0271344
RP11-70L8.5	ENSG00000279670.1	18.1046	0.4063	0.106029	3.83197	0.00012712	0.0229699
RP11-1094M14.7	ENSG00000267312.1	42.4766	0.400301	0.0904549	4.42542	9.62536e-06	0.00696195
ARNTL2	ENSG00000029153.14	74.4854	0.396049	0.112318	3.52615	0.000421651	0.0322362
LINC00891	ENSG00000281852.1	273.699	0.393719	0.105076	3.74698	0.000178974	0.0251309
CASP1P2	ENSG00000254750.1	33.6858	0.392495	0.122217	3.21145	0.00132066	0.0497295
RP11-615I2.6	ENSG00000275383.1	9.64407	0.39079	0.120657	3.23886	0.00120009	0.0475623
CTD-2006C1.12	ENSG00000267274.1	17.1934	0.38535	0.092567	4.16292	3.14199e-05	0.0128253
STAT1	ENSG00000115415.18	11013.5	0.378168	0.104004	3.63608	0.000276821	0.02759
RP11-141B14.1	ENSG00000270019.1	17.853	0.371458	0.0969967	3.8296	0.000128353	0.0229699
RP11-107E5.3	ENSG00000279166.1	78.9417	0.365498	0.0973967	3.75267	0.000174962	0.0248947
SCARNA15	ENSG00000252690.3	50.2424	0.365347	0.109225	3.34491	0.000823083	0.040878
CTC-459F4.9	ENSG00000281468.1	20.5638	0.363794	0.0965671	3.76727	0.000165042	0.0248855
GBP4	ENSG00000162654.8	5261.17	0.361288	0.101518	3.55885	0.000372482	0.0307901
RP11-329N15.3	ENSG00000279320.1	60.2742	0.348865	0.102154	3.41507	0.000637648	0.0375218
RP11-370I10.12	ENSG00000269514.1	33.6907	0.348043	0.0969297	3.59068	0.00032982	0.0289913
KRT18P5	ENSG00000236670.1	25.4857	0.346087	0.106767	3.24152	0.00118893	0.0475167
ST20-MTHFS	ENSG00000259332.2	48.1574	0.340461	0.093201	3.65298	0.000259218	0.02759
AC127904.2	ENSG00000230732.4	41.5087	0.340177	0.0968184	3.51356	0.000442145	0.0326604
RP11-102L12.2	ENSG00000259326.1	22.853	0.326934	0.0973154	3.35954	0.000780737	0.0401829
SCARNA9	ENSG00000254911.3	142.982	0.326343	0.0860441	3.79274	0.000148996	0.0234278
RP3-370M22.8	ENSG00000225528.1	107.571	0.323609	0.0942935	3.43193	0.000599297	0.0369285
RP11-135N5.3	ENSG00000279432.1	90.868	0.317984	0.0958346	3.31805	0.000906481	0.0417346
RP11-196G18.24	ENSG00000272993.1	37.4086	0.315893	0.0863928	3.65648	0.000255704	0.02759
RP11-46H11.11	ENSG00000278949.1	150.694	0.314089	0.0860136	3.65162	0.000260593	0.02759
RP11-468E2.4	ENSG00000259529.1	456.173	0.309028	0.084925	3.63883	0.000273877	0.02759
RP11-260M2.1	ENSG00000272807.1	73.1391	0.308793	0.073115	4.22338	2.40661e-05	0.0112909
AC008746.12	ENSG00000267838.2	37.0698	0.30354	0.0847631	3.58104	0.000342229	0.0295255
RP11-53B2.2	ENSG00000267702.1	135.828	0.30237	0.0745673	4.05499	5.01365e-05	0.0147255
RP11-4B16.1	ENSG00000279433.1	35.0104	0.300993	0.0916481	3.28422	0.00102265	0.0444903
AC009961.3	ENSG00000226266.6	20.3476	0.292022	0.0895235	3.26196	0.00110643	0.0458391
OTUD7A	ENSG00000169918.9	86.9005	0.289647	0.0822701	3.52069	0.000430431	0.0323207
SOS1-IT1	ENSG00000229692.3	121.513	0.283802	0.0679319	4.17774	2.94418e-05	0.012777
PLGLB1	ENSG00000183281.14	232.048	0.27972	0.0747073	3.74421	0.000180964	0.0251309
RP11-44F14.6	ENSG00000279722.1	79.2142	0.278421	0.0807918	3.44616	0.000568624	0.0360246
RP11-727A23.5	ENSG00000247137.8	64.4202	0.276108	0.0718732	3.84161	0.000122232	0.0229699
CREB5	ENSG00000146592.16	2457.24	0.275463	0.0852228	3.23227	0.0012281	0.0484412
RP4-714D9.5	ENSG00000261254.2	171.758	0.275081	0.0731426	3.76089	0.00016931	0.0248947
RP11-503E24.2	ENSG00000254165.1	40.2335	0.274945	0.0829003	3.31658	0.000911261	0.0417377
RP11-68I3.11	ENSG00000265625.1	61.5446	0.274175	0.0777254	3.52749	0.000419523	0.0322362
ZNF483	ENSG00000173258.12	144.565	0.271577	0.0843693	3.2189	0.00128681	0.0492968
FTX	ENSG00000230590.7	280.018	0.271355	0.0726841	3.73334	0.000188954	0.0253468
RP11-206L10.3	ENSG00000235373.1	2768.27	0.269909	0.0807272	3.34348	0.000827358	0.0409177
ACTR3C	ENSG00000106526.10	72.366	0.267835	0.0691603	3.87267	0.000107649	0.021235
XAF1	ENSG00000132530.16	6137.03	0.266312	0.0781816	3.40632	0.000658447	0.0380351
TOMM20P2	ENSG00000255987.1	125.23	0.26527	0.0784733	3.38038	0.000723855	0.0392669
PGAP1	ENSG00000197121.14	540.008	0.262267	0.0720052	3.64233	0.000270178	0.02759
DNAJC28	ENSG00000177692.11	30.3772	0.257372	0.070732	3.6387	0.000274022	0.02759
APOL6	ENSG00000221963.5	9167.85	0.257339	0.0733728	3.50728	0.000452717	0.0327703
DKFZP434I0714	ENSG00000268471.4	198.772	0.253462	0.055333	4.58067	4.6349e-06	0.00421446
AC007038.7	ENSG00000229127.1	137.441	0.252627	0.0702432	3.59646	0.00032258	0.0289091
RP5-1039K5.19	ENSG00000279010.1	313.29	0.250088	0.0674883	3.70566	0.000210844	0.0261668
TAS2R4	ENSG00000127364.3	124.183	0.246088	0.0706098	3.48518	0.0004918	0.0338776
LAMTOR5-AS1	ENSG00000224699.8	65.6634	0.24602	0.0759001	3.24137	0.00118957	0.0475167
CTD-2035E11.5	ENSG00000272144.1	52.3254	0.245893	0.0695396	3.53601	0.00040622	0.0320576
RP3-368A4.6	ENSG00000271533.1	1266.85	0.245606	0.0661644	3.71206	0.000205581	0.0259829
HIST4H4	ENSG00000197837.3	87.1314	0.243576	0.0613935	3.96746	7.26429e-05	0.0170406
RP11-2B6.2	ENSG00000269929.1	140.761	0.238666	0.0689956	3.45915	0.000541879	0.0349683
RP11-872J21.5	ENSG00000276182.1	95.2512	0.238172	0.0669121	3.55948	0.000371592	0.0307901
RP11-57K17.1	ENSG00000216809.1	56.999	0.234174	0.0702275	3.3345	0.000854533	0.0413447
LINC01232	ENSG00000280734.2	229.802	0.233685	0.0561934	4.15859	3.20215e-05	0.0128253
GPR135	ENSG00000181619.11	114.063	0.232259	0.0625889	3.71086	0.000206558	0.0259829
DTX3L	ENSG00000163840.9	5059.99	0.230498	0.063307	3.64096	0.00027162	0.02759
ZNF891	ENSG00000214029.4	981.83	0.227724	0.0570211	3.99368	6.5055e-05	0.016389
ZNF66	ENSG00000160229.11	116.327	0.22405	0.0693021	3.23294	0.00122521	0.0484412
AVIL	ENSG00000135407.10	188.685	0.223348	0.0614887	3.63234	0.000280866	0.02759
RP13-554M15.2	ENSG00000279700.1	102.66	0.220268	0.0589948	3.73368	0.000188701	0.0253468
SLC35E2	ENSG00000215790.6	533.216	0.220224	0.0663161	3.32082	0.00089754	0.0416955
PSMD6-AS2	ENSG00000239653.1	423.214	0.212943	0.0580163	3.67041	0.000242165	0.0271344
CTC-428H11.2	ENSG00000272367.1	88.4442	0.207004	0.0625921	3.30719	0.000942374	0.0421615
XXbac-BPG283O16.9	ENSG00000280128.1	758.885	0.206896	0.0537077	3.85226	0.000117032	0.0225728
AP000347.2	ENSG00000272578.5	999.577	0.200298	0.0486696	4.11545	3.86419e-05	0.0136938
LOH12CR1	ENSG00000165714.10	454.684	0.200223	0.0607614	3.29523	0.000983413	0.0432179
MALAT1	ENSG00000251562.7	62139.2	0.197452	0.0513284	3.84683	0.000119655	0.0228253
AC000123.2	ENSG00000280347.1	797.69	0.19615	0.0558968	3.50915	0.000449542	0.0327703
RP11-849H4.2	ENSG00000254469.7	91.3429	0.190902	0.0568627	3.35725	0.000787209	0.0403102
FAM159A	ENSG00000182183.14	391.027	0.188596	0.057478	3.28118	0.00103373	0.0444903
KIAA1958	ENSG00000165185.14	348.954	0.187972	0.0583171	3.22328	0.00126732	0.049036
ZNF780B	ENSG00000128000.15	1658.48	0.187513	0.0493802	3.79733	0.000146263	0.0234278
NAPEPLD	ENSG00000161048.11	570.97	0.186771	0.0525856	3.55174	0.000382686	0.0313351
ZBED6	ENSG00000257315.1	1212.27	0.184045	0.0518536	3.54931	0.000386239	0.0314346
ZNF594	ENSG00000180626.9	443.406	0.182552	0.053237	3.42905	0.000605705	0.0369285
ZNF91	ENSG00000167232.13	1750.29	0.179074	0.0539674	3.31818	0.000906056	0.0417346
DDX60L	ENSG00000181381.13	5160.32	0.179023	0.0551677	3.24507	0.0011742	0.0471827
SPRY3	ENSG00000168939.10	207.412	0.178862	0.045268	3.95118	7.7767e-05	0.0175319
TAP2	ENSG00000204267.13	5880.89	0.178806	0.0537229	3.3283	0.000873764	0.0413447
RP11-83A24.2	ENSG00000273247.5	121.228	0.176321	0.0525667	3.35423	0.000795849	0.0404886
TEC	ENSG00000135605.12	176.871	0.174598	0.0477893	3.65349	0.000258702	0.02759
TMEM2	ENSG00000135048.13	4058.28	0.172194	0.0496698	3.46677	0.00052675	0.034566
KIAA1551	ENSG00000174718.11	15949.4	0.171564	0.0364205	4.71063	2.46957e-06	0.00267933
RAB30-AS1	ENSG00000246067.7	183.533	0.171095	0.0509925	3.35529	0.000792823	0.0404783
N4BP2	ENSG00000078177.13	1991.54	0.170359	0.0528597	3.22284	0.00126924	0.049036
RP11-574K11.29	ENSG00000272140.2	126.107	0.169874	0.0494748	3.43355	0.000595742	0.0369285
RP11-45M22.2	ENSG00000278864.1	269.247	0.169347	0.0525075	3.2252	0.00125884	0.0489958
RNF213	ENSG00000173821.19	43328.9	0.168738	0.0458398	3.68103	0.000232295	0.0271344
GVINP1	ENSG00000254838.5	7487.94	0.163056	0.0426824	3.82023	0.000133329	0.0231456
C5orf56	ENSG00000197536.10	2055.96	0.161619	0.0494363	3.26924	0.00107836	0.0453251
NABP1	ENSG00000173559.12	3663.99	0.160295	0.0394132	4.06704	4.76142e-05	0.0145455
XRN1	ENSG00000114127.10	5918.39	0.159909	0.0477931	3.34586	0.00082029	0.040878
RPS6KA5	ENSG00000100784.9	1609.33	0.159777	0.0443742	3.60068	0.000317382	0.0289091
LMTK2	ENSG00000164715.5	1900.25	0.15973	0.0469209	3.40423	0.000663506	0.0380351
PXYLP1	ENSG00000155893.11	578.839	0.157988	0.0464386	3.40208	0.000668752	0.0380619
RP11-252A24.2	ENSG00000214331.8	578.086	0.15717	0.0461834	3.40317	0.000666091	0.0380351
SAMD9	ENSG00000205413.7	5232.34	0.157105	0.0463463	3.38981	0.000699404	0.0384207
MYH3	ENSG00000109063.14	340.926	0.157103	0.0446726	3.51676	0.000436842	0.0324066
DGKH	ENSG00000102780.16	1329.91	0.155755	0.0474934	3.2795	0.0010399	0.0445718
C10orf12	ENSG00000155640.6	415.972	0.155555	0.0483707	3.21589	0.0013004	0.049502
RP11-37B2.1	ENSG00000251136.8	189.836	0.154614	0.0479903	3.22177	0.00127399	0.049036
SMCHD1	ENSG00000101596.14	13736.6	0.151886	0.0345957	4.3903	1.13192e-05	0.00736703
C8orf44	ENSG00000213865.7	244.533	0.151704	0.0422575	3.59	0.000330681	0.0289913
ZNF141	ENSG00000131127.13	830.483	0.151379	0.0462342	3.27417	0.00105973	0.0449777
VPS13C	ENSG00000129003.15	16620.5	0.150603	0.0417301	3.60898	0.000307409	0.0284943
NFAT5	ENSG00000102908.20	6091.02	0.149273	0.0430642	3.4663	0.000527679	0.034566
ERMP1	ENSG00000099219.13	1382.71	0.149161	0.0375171	3.97581	7.01406e-05	0.0167695
BAZ1A	ENSG00000198604.10	5333.29	0.148394	0.0422701	3.51062	0.000447058	0.0327447
GPR155	ENSG00000163328.13	1993.83	0.146769	0.0405019	3.62375	0.000290368	0.02759
AKAP9	ENSG00000127914.16	6620.37	0.146567	0.0376123	3.8968	9.74727e-05	0.0203859
ZNRD1-AS1	ENSG00000204623.8	1008.05	0.146002	0.0433083	3.37122	0.000748365	0.0397274
JAK3	ENSG00000105639.18	6175.87	0.142896	0.0405535	3.52364	0.000425666	0.032267
TBC1D31	ENSG00000156787.16	716.091	0.140942	0.0415599	3.39131	0.0006956	0.0383913
KANSL1L	ENSG00000144445.15	519.297	0.138474	0.0396618	3.49136	0.000480572	0.0336207
ASH1L	ENSG00000116539.10	4873.38	0.137086	0.0305084	4.49337	7.01051e-06	0.0052911
MGA	ENSG00000174197.16	3963.89	0.136662	0.0321568	4.24985	2.13911e-05	0.0103147
ARID2	ENSG00000189079.15	2278.64	0.135574	0.0371543	3.64895	0.00026331	0.02759
LPP	ENSG00000145012.12	3900.92	0.134453	0.0418169	3.21527	0.00130321	0.049502
RPE	ENSG00000197713.14	1152.96	0.134377	0.0337608	3.98025	6.88428e-05	0.0167695
RP11-81A1.6	ENSG00000278600.1	538.004	0.134111	0.0403906	3.32034	0.000899073	0.0416955
ZKSCAN1	ENSG00000106261.16	4900	0.13406	0.0405668	3.30466	0.000950908	0.0422169
RPGR	ENSG00000156313.12	615.805	0.133604	0.0409263	3.2645	0.00109656	0.0455389
SMG1	ENSG00000157106.16	17091.4	0.133426	0.0325689	4.09674	4.19018e-05	0.0139879
ZNF283	ENSG00000167637.16	301.711	0.133394	0.0409554	3.25706	0.00112572	0.0461971
SPRYD4	ENSG00000176422.12	554.328	0.132708	0.0376471	3.52505	0.000423403	0.0322362
RANBP2	ENSG00000153201.15	7695.27	0.132672	0.035244	3.76438	0.000166963	0.0248855
ZNF234	ENSG00000263002.7	564.502	0.132568	0.0396371	3.34454	0.000824201	0.040878
UBN2	ENSG00000157741.14	2918.42	0.132238	0.0354242	3.73299	0.000189223	0.0253468
SHPRH	ENSG00000146414.15	1983.99	0.132169	0.0360003	3.67133	0.000241293	0.0271344
MDN1	ENSG00000112159.11	5370.02	0.130972	0.0360366	3.63443	0.000278599	0.02759
ZNF852	ENSG00000178917.14	384.459	0.130168	0.0398523	3.26625	0.00108981	0.045519
RIF1	ENSG00000080345.17	4106.02	0.129967	0.0377438	3.4434	0.000574447	0.0362612
EPG5	ENSG00000152223.12	3462.07	0.127802	0.0338848	3.77166	0.000162165	0.0246931
PAXIP1-AS2	ENSG00000214106.7	379.036	0.127034	0.0347386	3.65686	0.000255323	0.02759
KRIT1	ENSG00000001631.14	1993.3	0.126747	0.0326573	3.88113	0.000103974	0.0209869
ZFC3H1	ENSG00000133858.15	6473.25	0.125641	0.0319656	3.9305	8.47706e-05	0.018627
ZNF81	ENSG00000197779.13	826.903	0.124856	0.0374916	3.33024	0.000867707	0.0413447
TUBD1	ENSG00000108423.14	350.805	0.123942	0.0323423	3.83218	0.000127014	0.0229699
DOCK8	ENSG00000107099.15	15543.7	0.123922	0.0339777	3.64714	0.000265173	0.02759
ZNF12	ENSG00000164631.18	1788.19	0.123894	0.0367801	3.36851	0.000755745	0.0397865
BDP1	ENSG00000145734.18	4330.97	0.122462	0.0359123	3.41003	0.000649568	0.0379658
RUNX1	ENSG00000159216.18	3995.35	0.12234	0.0318792	3.83762	0.000124233	0.0229699
MYCBP2	ENSG00000005810.17	11631.9	0.121827	0.0286553	4.25147	2.1237e-05	0.0103147
TTC14	ENSG00000163728.10	5896.35	0.120313	0.0369188	3.25884	0.00111868	0.0461265
FER	ENSG00000151422.12	659.575	0.119651	0.0370287	3.2313	0.00123229	0.0484412
TOP1	ENSG00000198900.5	3165.53	0.119227	0.0347719	3.42882	0.000606213	0.0369285
KMT2A	ENSG00000118058.20	10449.9	0.11885	0.0338994	3.50596	0.000454959	0.0327703
MITD1	ENSG00000158411.10	1500.56	0.118005	0.0325684	3.62331	0.000290856	0.02759
RP3-368A4.5	ENSG00000271430.1	2169.18	0.117188	0.0364678	3.21347	0.00131143	0.049597
PKN2	ENSG00000065243.18	2908.83	0.116769	0.0309506	3.77275	0.000161457	0.0246931
KMT2C	ENSG00000055609.17	9776.42	0.11561	0.0339189	3.40843	0.000653378	0.0380351
FAM208B	ENSG00000108021.19	3234.16	0.115464	0.0281199	4.10615	4.02317e-05	0.0136938
PRR14L	ENSG00000183530.13	4048.6	0.115219	0.0352377	3.26978	0.00107632	0.0453251
GPATCH2L	ENSG00000089916.17	4310.37	0.114482	0.0295474	3.87451	0.000106839	0.021235
ALG11	ENSG00000253710.2	677.95	0.11375	0.0354415	3.20951	0.00132961	0.0498503
N4BP2L2	ENSG00000244754.8	11613.6	0.11329	0.0338075	3.35103	0.000805117	0.040628
RP11-295P9.3	ENSG00000239665.8	1316.56	0.113039	0.0310453	3.64111	0.000271465	0.02759
CHD1	ENSG00000153922.10	5370.34	0.112224	0.0327635	3.42526	0.000614222	0.0370218
FBXO22	ENSG00000167196.13	1118.57	0.112134	0.0301806	3.71543	0.000202855	0.0259829
ZNF207	ENSG00000010244.16	12606.3	0.111664	0.02818	3.96253	7.41594e-05	0.0171644
TRNT1	ENSG00000072756.16	707.813	0.111187	0.0341481	3.25603	0.00112982	0.0462559
EYA3	ENSG00000158161.15	1143.18	0.11059	0.033519	3.29932	0.000969203	0.0428102
ZNF397	ENSG00000186812.12	1963.72	0.110469	0.0329989	3.34767	0.000814951	0.040878
TRIM14	ENSG00000106785.14	3715.17	0.110313	0.0253002	4.36016	1.29967e-05	0.00752035
PRRC2C	ENSG00000117523.15	15037.4	0.109887	0.0309162	3.55434	0.000378928	0.0311744
STAT3	ENSG00000168610.14	6374.58	0.109881	0.0338308	3.24795	0.00116238	0.0469965
BIRC6	ENSG00000115760.13	9127.94	0.10979	0.0293436	3.74152	0.000182912	0.0251997
OIP5-AS1	ENSG00000247556.6	7444.32	0.109709	0.0334404	3.28072	0.00103543	0.0444903
CEP350	ENSG00000135837.15	6021.72	0.109645	0.0320746	3.41843	0.000629833	0.0373995
HCG18	ENSG00000231074.8	2095.13	0.108949	0.033555	3.24686	0.00116686	0.0469965
ZNF638	ENSG00000075292.18	5473.15	0.108306	0.0270031	4.01088	6.04923e-05	0.0161552
LPIN2	ENSG00000101577.9	4283.25	0.107189	0.0308654	3.47278	0.000515089	0.034566
UBR2	ENSG00000024048.10	4571.15	0.107075	0.0297966	3.59354	0.000326218	0.0289913
TRIM56	ENSG00000169871.12	6339.19	0.107059	0.0281928	3.7974	0.00014622	0.0234278
LARS	ENSG00000133706.17	4516.81	0.105929	0.0300748	3.52218	0.000428011	0.0323037
ZNFX1	ENSG00000124201.14	4233.55	0.105248	0.0303836	3.46396	0.000532283	0.0346432
SETX	ENSG00000107290.13	11380.5	0.104967	0.0307287	3.41593	0.000635644	0.0375218
NIPBL	ENSG00000164190.16	7387.43	0.104955	0.0300981	3.48709	0.000488302	0.0337706
ZNF586	ENSG00000083828.15	826.663	0.104925	0.032606	3.21796	0.00129107	0.0492968
LUZP1	ENSG00000169641.13	1308.08	0.104863	0.0297399	3.526	0.00042188	0.0322362
FRYL	ENSG00000075539.13	4991.28	0.103907	0.0296975	3.49884	0.000467296	0.0335198
EXOSC3	ENSG00000107371.12	542	0.1037	0.0299393	3.46368	0.000532849	0.0346432
KIAA0922	ENSG00000121210.15	4232.93	0.103368	0.0297469	3.47491	0.000511023	0.034566
METTL6	ENSG00000206562.11	332.367	0.103161	0.0311901	3.3075	0.000941321	0.0421615
ZNF235	ENSG00000159917.14	479.847	0.102763	0.0302911	3.39252	0.000692531	0.0383913
JMJD1C	ENSG00000171988.17	6134.78	0.102701	0.0305666	3.3599	0.0007797	0.0401829
DYNC1H1	ENSG00000197102.10	12787.4	0.102389	0.0301363	3.39754	0.000679951	0.0381983
PRDM10	ENSG00000170325.14	713.527	0.102332	0.0298699	3.42591	0.000612732	0.0370218
UBR4	ENSG00000127481.14	9958.45	0.101608	0.0291852	3.48148	0.000498651	0.0341997
ANKFY1	ENSG00000185722.16	4333.72	0.10107	0.0285963	3.53436	0.000408763	0.0321073
PRKDC	ENSG00000253729.7	6870.81	0.100501	0.0287733	3.49286	0.000477868	0.0336207
TMEM131	ENSG00000075568.16	3991.75	0.100059	0.0296889	3.37025	0.000751001	0.0397458
TM2D3	ENSG00000184277.12	1000.93	0.0996489	0.0284155	3.50685	0.000453439	0.0327703
VPS13B	ENSG00000132549.18	4017.76	0.0995042	0.0290203	3.42878	0.000606292	0.0369285
YIPF6	ENSG00000181704.11	1001.39	0.0994647	0.0290084	3.42882	0.000606211	0.0369285
ATR	ENSG00000175054.14	2788.13	0.0976959	0.0271675	3.59605	0.000323082	0.0289091
CARD8	ENSG00000105483.16	9601.65	0.0971162	0.0215515	4.50624	6.5987e-06	0.00520668
TCEANC2	ENSG00000116205.10	1270.69	0.0958986	0.0257514	3.72401	0.000196081	0.0254331
TIMM10B	ENSG00000132286.11	1275.15	0.0953884	0.028574	3.33829	0.000842947	0.0413447
BPTF	ENSG00000171634.16	6798.84	0.095178	0.0281411	3.38217	0.000719164	0.0391347
MAVS	ENSG00000088888.17	5784.14	0.0950507	0.0204711	4.64317	3.43106e-06	0.00349619
UGGT1	ENSG00000136731.12	4820.5	0.0944429	0.0233396	4.04646	5.19975e-05	0.0147255
TNRC6A	ENSG00000090905.17	3829.6	0.0943208	0.0235806	3.99994	6.33598e-05	0.016389
MON2	ENSG00000061987.14	4354.36	0.0941815	0.0283349	3.32387	0.000887785	0.0416381
SBNO1	ENSG00000139697.11	3707.21	0.0931783	0.0275972	3.37637	0.000734497	0.0393522
ANKHD1	ENSG00000131503.20	7433.05	0.092941	0.0275175	3.37753	0.000731405	0.0393522
SAFB2	ENSG00000130254.11	3471.76	0.0928696	0.0244757	3.79435	0.00014803	0.0234278
DDI2	ENSG00000197312.11	3315.66	0.0928208	0.0285693	3.24897	0.00115822	0.0469755
PPP1R12B	ENSG00000077157.20	1406.48	0.0928143	0.0259257	3.58001	0.000343577	0.0295255
RNASEL	ENSG00000135828.11	1422.52	0.0924672	0.026101	3.54266	0.000396107	0.0316867
ZNF281	ENSG00000162702.7	1272.22	0.0923006	0.0259255	3.56022	0.000370547	0.0307901
PCNXL4	ENSG00000126773.12	2447.94	0.0909463	0.0267893	3.39487	0.000686615	0.0383246
SPEN	ENSG00000065526.10	8143.66	0.0888698	0.0273455	3.24989	0.0011545	0.0469345
HECTD1	ENSG00000092148.12	5672.56	0.0884931	0.0242113	3.65504	0.000257142	0.02759
ANKRD17	ENSG00000132466.17	4860.09	0.0882986	0.0233029	3.78916	0.000151156	0.0234278
PHF20L1	ENSG00000129292.20	3742.89	0.0881167	0.02608	3.3787	0.000728293	0.0393522
TBCK	ENSG00000145348.16	922.839	0.0880365	0.0264014	3.33454	0.000854403	0.0413447
MAEA	ENSG00000090316.15	2465.09	0.0879992	0.0263521	3.33937	0.000839691	0.0413447
HUWE1	ENSG00000086758.15	10457.4	0.0878051	0.023876	3.67754	0.00023549	0.0271344
ASXL2	ENSG00000143970.16	4078.91	0.0873564	0.0237099	3.68439	0.000229249	0.0271344
BANP	ENSG00000172530.19	582.324	0.0863116	0.0259905	3.32089	0.000897304	0.0416955
VPS13D	ENSG00000048707.13	5516.85	0.0861688	0.026365	3.2683	0.00108196	0.0453666
ICE1	ENSG00000164151.11	3244.1	0.0861257	0.0241536	3.56576	0.000362809	0.0304252
USP42	ENSG00000106346.11	796.97	0.0851617	0.0249041	3.41958	0.00062717	0.0373995
YLPM1	ENSG00000119596.17	4053.24	0.0839307	0.0249588	3.36277	0.00077164	0.0401332
AQR	ENSG00000021776.10	3241.98	0.0807256	0.0234184	3.4471	0.000566648	0.0360246
POLR2A	ENSG00000181222.14	8148.3	0.0803229	0.0249253	3.22254	0.0012706	0.049036
TAF1	ENSG00000147133.15	4187.29	0.0801431	0.0194881	4.11241	3.91553e-05	0.0136938
DIS3	ENSG00000083520.14	2329.76	0.0785417	0.0232885	3.37255	0.00074476	0.0396573
DNAJB6	ENSG00000105993.14	4316.31	0.0780005	0.0231573	3.36829	0.000756355	0.0397865
SUPT20H	ENSG00000102710.19	2886.59	0.0771331	0.0228685	3.37289	0.000743825	0.0396573
NSD1	ENSG00000165671.18	6280.75	0.077067	0.0224952	3.42594	0.000612679	0.0370218
EP400	ENSG00000183495.13	4628.16	0.0764781	0.022031	3.47139	0.000517777	0.034566
HERC4	ENSG00000148634.15	3239.98	0.0761871	0.0231766	3.28724	0.00101173	0.0441272
VPS37A	ENSG00000155975.9	1030.81	0.0760868	0.0228457	3.33046	0.000867028	0.0413447
STX16	ENSG00000124222.21	9832.93	0.0741361	0.0194963	3.80257	0.000143202	0.0234278
CREBBP	ENSG00000005339.12	7567.83	0.0736631	0.0206305	3.57059	0.000356178	0.0303083
MIA3	ENSG00000154305.16	3724.97	0.0712315	0.022046	3.23104	0.00123342	0.0484412
NBAS	ENSG00000151779.12	1514.68	0.070756	0.0202386	3.49609	0.000472125	0.0336207
SON	ENSG00000159140.17	22366.5	0.0679684	0.0161903	4.19809	2.69175e-05	0.0120615
CDK12	ENSG00000167258.13	3945.13	0.0664523	0.0195118	3.40576	0.000659805	0.0380351
ZNF655	ENSG00000197343.10	7477.42	0.0657974	0.0189758	3.46745	0.000525429	0.034566
RBM5	ENSG00000003756.16	9874.24	0.0654737	0.0177978	3.67876	0.000234372	0.0271344
RBM33	ENSG00000184863.10	6397.24	0.0632713	0.0186197	3.39808	0.000678609	0.0381983
PUM1	ENSG00000134644.15	4156.44	0.0629909	0.0185765	3.39089	0.000696657	0.0383913
NUP98	ENSG00000110713.15	4106.97	0.0608302	0.0179645	3.38613	0.000708859	0.0388173
NCBP1	ENSG00000136937.12	1781.11	0.0602946	0.0177679	3.39345	0.000690181	0.0383913
CHD8	ENSG00000100888.12	4592.13	0.0589942	0.0168024	3.51106	0.00044633	0.0327447
HNRNPL	ENSG00000104824.16	7571.71	-0.0464978	0.0129787	-3.58264	0.000340141	0.0295255
COPZ1	ENSG00000111481.9	2736.35	-0.0661029	0.0186944	-3.53597	0.000406283	0.0320576
ARL2BP	ENSG00000102931.7	1718.45	-0.0662794	0.0193091	-3.43255	0.000597934	0.0369285
PSMD13	ENSG00000185627.17	2639.53	-0.0662827	0.018422	-3.59801	0.000320657	0.0289091
MRPS35	ENSG00000061794.12	1019.79	-0.0753053	0.0218936	-3.43961	0.000582552	0.0366396
COX7A2	ENSG00000112695.11	1367.2	-0.0763189	0.0230644	-3.30894	0.000936487	0.0421615
DCTD	ENSG00000129187.14	1426.02	-0.0786919	0.0210957	-3.73024	0.000191298	0.0253468
NHP2L1	ENSG00000100138.13	1800.03	-0.080265	0.0200115	-4.01094	6.0478e-05	0.0161552
TOMM22	ENSG00000100216.5	1333.17	-0.0827292	0.0252506	-3.27633	0.00105166	0.0448547
TRAPPC2L	ENSG00000167515.10	587.313	-0.0836629	0.0240858	-3.47353	0.00051366	0.034566
EIF3K	ENSG00000178982.9	4001.62	-0.0847055	0.0260567	-3.25081	0.00115076	0.0468919
CCDC115	ENSG00000136710.9	1216.6	-0.0852569	0.0210435	-4.05147	5.08978e-05	0.0147255
COX4I1	ENSG00000131143.8	6204.55	-0.085707	0.0260362	-3.29183	0.000995364	0.0435227
TBC1D25	ENSG00000068354.15	764.849	-0.0876861	0.0265991	-3.29658	0.000978685	0.0431193
ALG5	ENSG00000120697.8	458.277	-0.0878097	0.0246107	-3.56795	0.000359783	0.0303178
NDUFB8	ENSG00000166136.15	1416.31	-0.090014	0.023727	-3.79373	0.000148403	0.0234278
PSMD9	ENSG00000110801.13	871.594	-0.0919622	0.0268778	-3.42149	0.000622786	0.0372791
COX7C	ENSG00000127184.10	3730.59	-0.0920497	0.026108	-3.52573	0.00042232	0.0322362
MCM5	ENSG00000100297.15	1560.03	-0.0972548	0.0281395	-3.45617	0.000547909	0.0350693
RPL7A	ENSG00000148303.16	32721.9	-0.0980531	0.0291207	-3.36713	0.000759552	0.0397908
PHF5A	ENSG00000100410.7	555.404	-0.0983823	0.0262132	-3.75316	0.000174619	0.0248947
DCTN3	ENSG00000137100.15	840.714	-0.100651	0.0260103	-3.86964	0.000108995	0.021259
BRK1	ENSG00000254999.3	2765.84	-0.102622	0.0282616	-3.63113	0.000282185	0.02759
NDUFA8	ENSG00000119421.6	398.045	-0.102627	0.028308	-3.62536	0.000288557	0.02759
ZFAND2B	ENSG00000158552.12	1086.59	-0.104163	0.0287115	-3.62792	0.000285714	0.02759
WRAP53	ENSG00000141499.16	258.269	-0.104301	0.0310259	-3.36175	0.000774505	0.0401332
IFT52	ENSG00000101052.12	441.405	-0.104674	0.0283821	-3.68802	0.000226008	0.0271344
TCTA	ENSG00000145022.4	880.342	-0.104898	0.0308176	-3.40383	0.000664483	0.0380351
WIBG	ENSG00000170473.16	528.826	-0.105688	0.0313932	-3.3666	0.000761021	0.0397908
NDNL2	ENSG00000185115.4	825.878	-0.110579	0.0319775	-3.45804	0.000544123	0.0349831
FAU	ENSG00000149806.10	8914.55	-0.11303	0.0323351	-3.49559	0.000473013	0.0336207
ADCK4	ENSG00000123815.11	712.43	-0.113473	0.0341018	-3.32749	0.000876308	0.0413447
THAP11	ENSG00000168286.2	1010.37	-0.114306	0.0343023	-3.33232	0.000861252	0.0413447
UBB	ENSG00000170315.13	7272.68	-0.114685	0.0337263	-3.40046	0.000672732	0.0381633
RPL35	ENSG00000136942.14	9020.95	-0.115126	0.0343491	-3.35164	0.000803334	0.040628
POLR2F	ENSG00000100142.14	385.062	-0.115248	0.0319049	-3.61223	0.000303579	0.0283376
ZNF511	ENSG00000198546.14	448.583	-0.115249	0.0346208	-3.32891	0.000871872	0.0413447
RPL29	ENSG00000162244.10	17880.3	-0.115881	0.034932	-3.31734	0.000908789	0.0417346
DTD1	ENSG00000125821.11	451.402	-0.116451	0.0344872	-3.37666	0.000733727	0.0393522
NHP2	ENSG00000145912.8	654.123	-0.116614	0.0305255	-3.82022	0.000133335	0.0231456
MFNG	ENSG00000100060.17	3111.19	-0.116626	0.0336876	-3.46199	0.000536201	0.034731
ELOVL1	ENSG00000066322.12	1552.5	-0.116739	0.0337845	-3.45539	0.000549504	0.0350693
GPS1	ENSG00000169727.12	1519.79	-0.117573	0.035698	-3.29354	0.000989334	0.0433683
SNRPB	ENSG00000125835.17	1871.55	-0.117857	0.0332609	-3.54341	0.000394988	0.0316867
C19orf53	ENSG00000104979.8	959.226	-0.118185	0.0338604	-3.49036	0.000482369	0.0336207
ACTR1B	ENSG00000115073.7	1789.82	-0.118237	0.0353474	-3.34499	0.000822859	0.040878
ZFAS1	ENSG00000177410.12	1968.32	-0.118484	0.0357924	-3.3103	0.000931957	0.0421615
NUP85	ENSG00000125450.10	1369.19	-0.118912	0.0323258	-3.67856	0.000234558	0.0271344
ZNF16	ENSG00000170631.14	182.624	-0.119146	0.0359851	-3.31099	0.000929659	0.0421615
SEC61B	ENSG00000106803.9	850.954	-0.119875	0.034063	-3.51923	0.0004328	0.0323207
ALYREF	ENSG00000183684.7	590.302	-0.120636	0.0346601	-3.48053	0.000500416	0.0341997
UBL7	ENSG00000138629.15	761.343	-0.120804	0.0369948	-3.26542	0.00109303	0.045519
CNPPD1	ENSG00000115649.15	2158.92	-0.120929	0.0329388	-3.67132	0.000241305	0.0271344
POLR2I	ENSG00000105258.8	219.277	-0.121141	0.0361685	-3.34934	0.000810055	0.0407587
NDUFA2	ENSG00000131495.8	598.579	-0.121688	0.0372671	-3.26531	0.00109346	0.045519
SURF1	ENSG00000148290.9	775.907	-0.121704	0.0319832	-3.80527	0.000141652	0.0234278
ATF4	ENSG00000128272.14	5248.3	-0.122492	0.0345199	-3.54844	0.000387523	0.0314346
MED26	ENSG00000105085.10	374.01	-0.122756	0.0373874	-3.28336	0.00102579	0.0444903
UBA52	ENSG00000221983.7	13218.5	-0.123155	0.0305294	-4.03398	5.48399e-05	0.0151106
TMEM258	ENSG00000134825.13	838.252	-0.123333	0.0364596	-3.38273	0.000717686	0.0391347
TRMT112	ENSG00000173113.6	1304.73	-0.123625	0.0343217	-3.60194	0.000315848	0.0289091
CUTA	ENSG00000112514.15	1169.04	-0.124379	0.0316296	-3.93235	8.41196e-05	0.018627
PGAP3	ENSG00000161395.12	766.186	-0.124721	0.0377337	-3.3053	0.000948749	0.0422169
NTMT1	ENSG00000148335.14	344.385	-0.124739	0.0374098	-3.33439	0.00085486	0.0413447
PRMT1	ENSG00000126457.20	1515.49	-0.125553	0.0286152	-4.38764	1.14586e-05	0.00736703
HSD17B10	ENSG00000072506.12	781.435	-0.125837	0.0368181	-3.41781	0.000631261	0.0373995
DCTPP1	ENSG00000179958.8	301.956	-0.13049	0.0344281	-3.79021	0.000150519	0.0234278
RPS16	ENSG00000105193.8	16323.3	-0.131322	0.0394662	-3.32744	0.000876481	0.0413447
SF3B5	ENSG00000169976.6	1007.81	-0.131455	0.0354764	-3.70543	0.000211034	0.0261668
LSM2	ENSG00000204392.10	387.307	-0.13454	0.0337881	-3.98187	6.83755e-05	0.0167695
C8orf58	ENSG00000241852.9	252.394	-0.13691	0.0422496	-3.24051	0.00119318	0.0475167
CDK4	ENSG00000135446.16	673.481	-0.137656	0.0338178	-4.07053	4.6907e-05	0.0145455
CHCHD2	ENSG00000106153.12	2418.01	-0.140949	0.039839	-3.53798	0.000403205	0.0320576
TSSC4	ENSG00000184281.14	600.007	-0.144167	0.042415	-3.39895	0.000676441	0.0381983
AKR1B1	ENSG00000085662.13	1358.56	-0.14488	0.0336443	-4.30623	1.66059e-05	0.00847828
MCM4	ENSG00000104738.16	452.235	-0.145409	0.0419082	-3.4697	0.000521049	0.034566
EMP3	ENSG00000142227.10	4097.79	-0.145447	0.0404229	-3.59812	0.000320522	0.0289091
APOA1BP	ENSG00000163382.11	504.157	-0.148962	0.0366007	-4.06993	4.70273e-05	0.0145455
HSCB	ENSG00000100209.9	174.736	-0.153405	0.0411969	-3.7237	0.000196327	0.0254331
TMEM134	ENSG00000172663.8	573.9	-0.153547	0.0424402	-3.61797	0.000296919	0.028012
HINT2	ENSG00000137133.10	212.639	-0.154152	0.0415111	-3.71351	0.000204404	0.0259829
ZNF581	ENSG00000171425.9	412.554	-0.154269	0.0479029	-3.22045	0.00127989	0.0491542
TMEM14C	ENSG00000111843.13	670.559	-0.154991	0.0398742	-3.88699	0.000101494	0.0207275
ATP5G2	ENSG00000135390.17	3324.9	-0.159525	0.0417029	-3.82528	0.000130625	0.0231379
RPS19	ENSG00000105372.6	16255.3	-0.160704	0.0429037	-3.74569	0.000179899	0.0251309
MCM2	ENSG00000073111.13	272.272	-0.160859	0.0496483	-3.23997	0.00119543	0.0475167
POP7	ENSG00000172336.4	178.468	-0.172776	0.0463201	-3.73003	0.000191455	0.0253468
NCBP2-AS2	ENSG00000270170.1	257.243	-0.175349	0.0521507	-3.36235	0.000772826	0.0401332
MZT2A	ENSG00000173272.13	399.303	-0.184767	0.0529509	-3.48941	0.000484094	0.0336207
HMGN2P5	ENSG00000234664.1	135.679	-0.18782	0.052538	-3.57494	0.000350305	0.0299554
HCST	ENSG00000126264.9	1723.67	-0.188251	0.0531053	-3.54486	0.000392827	0.0316867
FBXW9	ENSG00000132004.12	65.1047	-0.201626	0.0618478	-3.26003	0.00111401	0.0460429
SNRNP25	ENSG00000161981.10	239.79	-0.206246	0.0521564	-3.95437	7.67361e-05	0.0175271
PAQR7	ENSG00000182749.5	399.924	-0.207999	0.06259	-3.3232	0.000889898	0.0416381
MAPK11	ENSG00000185386.14	112.644	-0.220551	0.0624869	-3.52956	0.000416256	0.0322362
KHK	ENSG00000138030.12	80.6459	-0.222352	0.0666822	-3.33451	0.000854508	0.0413447
CHCHD6	ENSG00000159685.10	55.5585	-0.22379	0.0584222	-3.83057	0.000127848	0.0229699
CTC-378H22.2	ENSG00000259436.1	178.298	-0.228001	0.0703753	-3.23978	0.0011962	0.0475167
TMEM256	ENSG00000205544.3	210.251	-0.243517	0.0586298	-4.15347	3.27466e-05	0.0128253
CD1C	ENSG00000158481.12	654.576	-0.25175	0.0705568	-3.56804	0.000359657	0.0303178
ASB2	ENSG00000100628.11	91.7978	-0.261184	0.0729381	-3.5809	0.000342411	0.0295255
COL9A2	ENSG00000049089.13	328.731	-0.272451	0.081112	-3.35894	0.000782408	0.0401829
NCAPH	ENSG00000121152.9	58.5384	-0.279012	0.0853267	-3.26993	0.00107574	0.0453251
RPL18AP3	ENSG00000213442.5	78.0337	-0.280141	0.0815907	-3.4335	0.00059585	0.0369285
SPNS3	ENSG00000182557.7	133.466	-0.306968	0.074058	-4.14497	3.3986e-05	0.0128253
RP4-583P15.14	ENSG00000273047.1	246.853	-0.307061	0.0782655	-3.92332	8.73355e-05	0.0189507
IER2	ENSG00000160888.6	3746.41	-0.307238	0.0952414	-3.22589	0.00125581	0.0489958
CCDC24	ENSG00000159214.12	68.5559	-0.324349	0.0944226	-3.43508	0.000592368	0.0369285
FCER1A	ENSG00000179639.10	963.712	-0.328322	0.0930526	-3.52835	0.000418166	0.0322362
RP11-186B7.4	ENSG00000264772.5	820.013	-0.340211	0.0891772	-3.815	0.000136181	0.0234055
EEF1A1P6	ENSG00000233476.3	206.276	-0.343915	0.0849099	-4.05035	5.11408e-05	0.0147255
PARM1	ENSG00000169116.11	138.185	-0.358014	0.0984777	-3.63548	0.000277458	0.02759
ZBTB32	ENSG00000011590.13	61.5061	-0.375789	0.116974	-3.21259	0.00131544	0.0496406
RASA4B	ENSG00000170667.14	448.862	-0.378672	0.114554	-3.30561	0.000947688	0.0422169
DEPTOR	ENSG00000155792.9	51.4014	-0.383513	0.0812673	-4.71915	2.36829e-06	0.00267933
TK1	ENSG00000167900.11	40.3714	-0.383859	0.109094	-3.5186	0.000433822	0.0323207
SSPN	ENSG00000123096.11	71.7153	-0.445812	0.138164	-3.22669	0.00125232	0.0489958
RP11-761N21.2	ENSG00000234287.1	57.8933	-0.455916	0.126363	-3.60797	0.000308596	0.0284943
RP5-887A10.1	ENSG00000234184.5	41.9724	-0.465037	0.144696	-3.2139	0.00130944	0.049597
SFTPD	ENSG00000133661.15	23.9668	-0.47348	0.142967	-3.31181	0.000926929	0.0421615
DUX4L50	ENSG00000232815.1	17.8219	-0.490696	0.11824	-4.14999	3.32484e-05	0.0128253
SDS	ENSG00000135094.10	12.2897	-0.496383	0.127037	-3.90738	9.33025e-05	0.0197517
AC027601.1	ENSG00000260005.6	15.9705	-0.503253	0.121758	-4.13322	3.57724e-05	0.0132122
ST5	ENSG00000166444.17	25.6225	-0.505111	0.133041	-3.79667	0.000146655	0.0234278
ILDR1	ENSG00000145103.12	9.70659	-0.506161	0.145814	-3.47129	0.000517969	0.034566
HLA-DPB2	ENSG00000224557.7	17.6705	-0.527555	0.161202	-3.27264	0.00106546	0.0451107
XCR1	ENSG00000173578.7	37.4341	-0.54588	0.156442	-3.48935	0.000484197	0.0336207
PIP5KL1	ENSG00000167103.11	7.56906	-0.550269	0.146482	-3.75656	0.000172266	0.0248947
ENHO	ENSG00000168913.6	49.2997	-0.592032	0.127819	-4.63178	3.62529e-06	0.00349619
HTR3A	ENSG00000166736.11	9.32378	-0.600587	0.164488	-3.65126	0.000260961	0.02759
RP11-445F6.2	ENSG00000226571.1	9.50708	-0.645219	0.200031	-3.22559	0.00125712	0.0489958
NCKAP5	ENSG00000176771.15	9.45358	-0.661073	0.17731	-3.72835	0.00019274	0.0253468
SMO	ENSG00000128602.9	7.08476	-0.66252	0.199826	-3.31549	0.000914829	0.0417909
WFDC21P	ENSG00000261040.6	13.4232	-0.69686	0.212756	-3.2754	0.00105514	0.0448924
COCH	ENSG00000100473.15	111.079	-0.737023	0.168405	-4.37648	1.20611e-05	0.00747742
CD207	ENSG00000116031.8	11.2943	-0.738708	0.19999	-3.69373	0.000220993	0.0270222
WNT3	ENSG00000108379.9	13.5525	-0.800259	0.212652	-3.76324	0.000167729	0.0248855
EGR3	ENSG00000179388.8	78.2602	-0.820021	0.246063	-3.33256	0.000860502	0.0413447
EGR1	ENSG00000120738.7	2575.49	-1.01756	0.307418	-3.31002	0.000932903	0.0421615
UTS2	ENSG00000049247.13	35.956	-1.09916	0.223603	-4.91567	8.84813e-07	0.0011815
