# Supplementary material for: Comprehensive transcriptome assessment in PBMCs of post-COVID patients at a median follow-up of 28 months after a mild COVID infection reveals upregulation of JAK/STAT signaling and a prolonged immune response
Source: Front Immunol. 2025 May 30;16:1589589. doi: 10.3389/fimmu.2025.1589589 (PMC12162955; doi:10.3389/fimmu.2025.1589589)
Supplement: Supplementary file 3 [file Table3.xlsx]

## Sheet: lista GO process
GO biological process complete. UPREGULATED	Total	Genes	Expected	fold Enrichment	raw P-value	FDR
negative regulation of protein autoubiquitination (GO:1905524)	2	2	0.02	94.03	0.000113	0.0301
cellular response to interleukin-9 (GO:0071355)	7	3	0.07	40.3	4.02e-05	0.0136
interleukin-9-mediated signaling pathway (GO:0038113)	7	3	0.07	40.3	4.02e-05	0.0139
response to interleukin-9 (GO:0071104)	8	3	0.09	35.26	6.39e-05	0.0199
receptor signaling pathway via JAK-STAT (GO:0007259)	51	6	0.54	11.06	1.63e-05	0.00711
receptor signaling pathway via STAT (GO:0097696)	55	6	0.58	10.26	2.54e-05	0.0107
negative regulation of viral process (GO:0048525)	96	7	1.02	6.86	7.48e-05	0.0223
regulation of RNA splicing (GO:0043484)	188	9	2	4.5	0.00019	0.0446
regulation of mRNA metabolic process (GO:1903311)	307	14	3.27	4.29	5.66e-06	0.00308
chromatin remodeling (GO:0006338)	621	28	6.6	4.24	1.21e-10	1.54e-07
defense response to virus (GO:0051607)	272	11	2.89	3.8	0.000167	0.0405
positive regulation of innate immune response (GO:0045089)	280	11	2.98	3.69	0.000215	0.0482
chromatin organization (GO:0006325)	768	29	8.17	3.55	3.32e-09	3.16e-06
protein-DNA complex organization (GO:0071824)	856	30	9.1	3.3	9.57e-09	8.58e-06
positive regulation of defense response (GO:0031349)	412	14	4.38	3.2	0.000141	0.0359
regulation of DNA metabolic process (GO:0051052)	522	16	5.55	2.88	0.000157	0.0391
positive regulation of immune response (GO:0050778)	653	18	6.94	2.59	0.000227	0.0495
DNA metabolic process (GO:0006259)	776	21	8.25	2.54	8.79e-05	0.0253
protein modification by small protein conjugation (GO:0032446)	702	19	7.47	2.54	0.000192	0.0443
protein modification by small protein conjugation or removal (GO:0070647)	809	21	8.6	2.44	0.000157	0.0385
positive regulation of nucleobase-containing compound metabolic process (GO:0045935)	2059	53	21.9	2.42	8.76e-10	8.91e-07
post-translational protein modification (GO:0043687)	864	22	9.19	2.39	0.000223	0.0492
macromolecule catabolic process (GO:0009057)	950	24	10.1	2.38	0.00011	0.0299
positive regulation of immune system process (GO:0002684)	1000	25	10.64	2.35	8.36e-05	0.0245
negative regulation of gene expression (GO:0010629)	968	24	10.29	2.33	0.000131	0.0338
positive regulation of RNA metabolic process (GO:0051254)	1852	45	19.7	2.28	1.35e-07	0.000103
positive regulation of DNA-templated transcription (GO:0045893)	1711	40	18.2	2.2	2.87e-06	0.00168
positive regulation of RNA biosynthetic process (GO:1902680)	1714	40	18.23	2.19	2.91e-06	0.00165
regulation of nucleobase-containing compound metabolic process (GO:0019219)	4061	93	43.19	2.15	1.39e-14	2.11e-10
regulation of RNA metabolic process (GO:0051252)	3758	85	39.97	2.13	7.5e-13	1.91e-09
nucleic acid metabolic process (GO:0090304)	2180	49	23.18	2.11	3.6e-07	0.000238
regulation of RNA biosynthetic process (GO:2001141)	3459	75	36.79	2.04	2.63e-10	3.08e-07
RNA metabolic process (GO:0016070)	1530	33	16.27	2.03	0.000125	0.0328
regulation of DNA-templated transcription (GO:0006355)	3440	74	36.59	2.02	7.12e-10	7.75e-07
regulation of transcription by RNA polymerase II (GO:0006357)	2603	56	27.68	2.02	1.77e-07	0.000129
positive regulation of nitrogen compound metabolic process (GO:0051173)	2998	63	31.88	1.98	6.2e-08	4.98e-05
regulation of gene expression (GO:0010468)	4898	101	52.09	1.94	5.55e-13	1.69e-09
regulation of macromolecule biosynthetic process (GO:0010556)	5026	103	53.45	1.93	2.85e-13	1.08e-09
regulation of biosynthetic process (GO:0009889)	5190	106	55.2	1.92	1.4e-13	1.07e-09
negative regulation of macromolecule biosynthetic process (GO:0010558)	2061	42	21.92	1.92	3.52e-05	0.0128
regulation of cellular biosynthetic process (GO:0031326)	5159	105	54.87	1.91	2.4e-13	1.22e-09
positive regulation of macromolecule biosynthetic process (GO:0010557)	2604	53	27.69	1.91	2.82e-06	0.00172
negative regulation of cellular biosynthetic process (GO:0031327)	2113	43	22.47	1.91	2.71e-05	0.0109
positive regulation of macromolecule metabolic process (GO:0010604)	3413	69	36.3	1.9	4.12e-08	3.49e-05
negative regulation of biosynthetic process (GO:0009890)	2127	43	22.62	1.9	4.37e-05	0.0145
protein-containing complex organization (GO:0043933)	2027	41	21.56	1.9	5.2e-05	0.0165
positive regulation of cellular biosynthetic process (GO:0031328)	2686	53	28.57	1.86	6.56e-06	0.00333
protein modification process (GO:0036211)	2069	41	22	1.86	9.54e-05	0.0269
macromolecule modification (GO:0043412)	2291	45	24.37	1.85	4.93e-05	0.016
positive regulation of biosynthetic process (GO:0009891)	2707	53	28.79	1.84	7.47e-06	0.00367
negative regulation of macromolecule metabolic process (GO:0010605)	2609	51	27.75	1.84	1.35e-05	0.00605
positive regulation of cellular metabolic process (GO:0031325)	3341	65	35.53	1.83	6.9e-07	0.000438
regulation of primary metabolic process (GO:0080090)	5622	108	59.79	1.81	4.05e-12	7.72e-09
positive regulation of metabolic process (GO:0009893)	3719	71	39.55	1.8	3.15e-07	0.000218
regulation of nitrogen compound metabolic process (GO:0051171)	5474	104	58.22	1.79	2.83e-11	3.92e-08
nucleobase-containing compound metabolic process (GO:0006139)	2743	52	29.17	1.78	3.25e-05	0.0121
regulation of macromolecule metabolic process (GO:0060255)	6033	113	64.16	1.76	4.14e-12	7.01e-09
regulation of cellular metabolic process (GO:0031323)	6054	113	64.39	1.76	4.78e-12	7.29e-09
negative regulation of metabolic process (GO:0009892)	2828	52	30.08	1.73	6.46e-05	0.0197
regulation of metabolic process (GO:0019222)	6559	120	69.76	1.72	2.57e-12	5.61e-09
heterocycle metabolic process (GO:0046483)	2931	52	31.17	1.67	0.000189	0.0449
cellular aromatic compound metabolic process (GO:0006725)	2971	52	31.6	1.65	0.000214	0.0486
negative regulation of biological process (GO:0048519)	5208	85	55.39	1.53	1.02e-05	0.00484
negative regulation of cellular process (GO:0048523)	4848	79	51.56	1.53	2.74e-05	0.0107
macromolecule metabolic process (GO:0043170)	5648	90	60.07	1.5	1.22e-05	0.00565
positive regulation of cellular process (GO:0048522)	5707	89	60.7	1.47	3.68e-05	0.013
positive regulation of biological process (GO:0048518)	6210	95	66.04	1.44	3.12e-05	0.0119
regulation of cellular process (GO:0050794)	11167	152	118.76	1.28	5.8e-06	0.00305
regulation of biological process (GO:0050789)	11722	155	124.67	1.24	2.59e-05	0.0107
biological regulation (GO:0065007)	12141	157	129.12	1.22	0.000102	0.0283
DOWNREGULATED
double-strand break repair via break-induced replication (GO:0000727)	12	4	0.07	54.48	6.37e-07	0.00324
regulation of DNA-templated DNA replication initiation (GO:0030174)	15	4	0.09	43.58	1.73e-06	0.0033
mitotic DNA replication (GO:1902969)	14	3	0.09	35.02	7.75e-05	0.0303
DNA unwinding involved in DNA replication (GO:0006268)	21	4	0.13	31.13	7.38e-06	0.00562
DNA replication initiation (GO:0006270)	28	4	0.17	23.35	2.44e-05	0.0138
maturation of LSU-rRNA (GO:0000470)	28	4	0.17	23.35	2.44e-05	0.0133
aerobic electron transport chain (GO:0019646)	88	6	0.54	11.14	1.67e-05	0.0106
DNA duplex unwinding (GO:0032508)	76	5	0.47	10.75	0.000103	0.0375
mitochondrial ATP synthesis coupled electron transport (GO:0042775)	93	6	0.57	10.54	2.3e-05	0.014
ATP synthesis coupled electron transport (GO:0042773)	93	6	0.57	10.54	2.3e-05	0.0135
cytoplasmic translation (GO:0002181)	128	8	0.78	10.21	1.22e-06	0.00309
DNA geometric change (GO:0032392)	82	5	0.5	9.97	0.000148	0.0471
electron transport chain (GO:0022900)	167	9	1.02	8.81	8.95e-07	0.00273
respiratory electron transport chain (GO:0022904)	115	6	0.7	8.53	7.6e-05	0.0305
oxidative phosphorylation (GO:0006119)	120	6	0.73	8.17	9.63e-05	0.0358
protein-RNA complex assembly (GO:0022618)	202	9	1.24	7.28	4.31e-06	0.00505
aerobic respiration (GO:0009060)	164	7	1	6.98	6.82e-05	0.0281
protein-RNA complex organization (GO:0071826)	212	9	1.3	6.94	6.38e-06	0.00512
rRNA processing (GO:0006364)	219	8	1.34	5.97	6.17e-05	0.0277
ribonucleoprotein complex biogenesis (GO:0022613)	463	15	2.83	5.29	1.59e-07	0.00242
ribosome biogenesis (GO:0042254)	316	9	1.93	4.65	0.000144	0.0468
translation (GO:0006412)	397	11	2.43	4.53	3.33e-05	0.0159
peptide biosynthetic process (GO:0043043)	426	11	2.61	4.22	6.29e-05	0.0274
amide biosynthetic process (GO:0043604)	548	12	3.35	3.58	0.000139	0.047
RNA processing (GO:0006396)	877	17	5.37	3.17	2.52e-05	0.0128
protein-containing complex assembly (GO:0065003)	1270	24	7.77	3.09	6.74e-07	0.00257
cellular nitrogen compound biosynthetic process (GO:0044271)	1539	25	9.42	2.65	5.82e-06	0.00591
organonitrogen compound biosynthetic process (GO:1901566)	1360	22	8.32	2.64	2.48e-05	0.013
RNA metabolic process (GO:0016070)	1530	23	9.36	2.46	4.97e-05	0.023
protein-containing complex organization (GO:0043933)	2027	29	12.4	2.34	1.29e-05	0.00852
nucleic acid metabolic process (GO:0090304)	2180	31	13.34	2.32	6.29e-06	0.00564
nucleobase-containing compound metabolic process (GO:0006139)	2743	37	16.78	2.2	2.08e-06	0.00352
cellular nitrogen compound metabolic process (GO:0034641)	3288	44	20.12	2.19	2.32e-07	0.00176
heterocycle metabolic process (GO:0046483)	2931	39	17.93	2.17	1.26e-06	0.00275
cellular component biogenesis (GO:0044085)	2708	36	16.57	2.17	4.03e-06	0.00512
cellular aromatic compound metabolic process (GO:0006725)	2971	39	18.18	2.15	2.36e-06	0.00359
gene expression (GO:0010467)	2491	31	15.24	2.03	9.1e-05	0.0347
organic cyclic compound metabolic process (GO:1901360)	3226	40	19.74	2.03	5.97e-06	0.00569
macromolecule biosynthetic process (GO:0009059)	2952	36	18.06	1.99	3.14e-05	0.0154
cellular biosynthetic process (GO:0044249)	3866	45	23.66	1.9	9e-06	0.00623
organic substance biosynthetic process (GO:1901576)	3964	46	24.26	1.9	6.34e-06	0.00537
biosynthetic process (GO:0009058)	4016	46	24.57	1.87	7.61e-06	0.00552
cellular metabolic process (GO:0044237)	6416	64	39.26	1.63	4.41e-06	0.0048
macromolecule metabolic process (GO:0043170)	5648	55	34.56	1.59	0.000118	0.0408
cellular component organization or biogenesis (GO:0071840)	5852	56	35.81	1.56	0.000141	0.0469
nitrogen compound metabolic process (GO:0006807)	6426	61	39.32	1.55	6.36e-05	0.0269
metabolic process (GO:0008152)	7979	75	48.82	1.54	3.27e-06	0.00453
organic substance metabolic process (GO:0071704)	7437	67	45.51	1.47	0.000117	0.0415
