# Supplementary material for: Comprehensive transcriptome assessment in PBMCs of post-COVID patients at a median follow-up of 28 months after a mild COVID infection reveals upregulation of JAK/STAT signaling and a prolonged immune response
Source: Front Immunol. 2025 May 30;16:1589589. doi: 10.3389/fimmu.2025.1589589 (PMC12162955; doi:10.3389/fimmu.2025.1589589)
Supplement: Supplementary file 4 [file Table4.xlsx]

## Sheet: Dyspnea
Complete list of differentially expressed genes correlated to dyspnea in the patient group
gene_name	gene_id	baseMean	log2FC	lfcSE	stat	pvalue	padj
ALAS2	ENSG00000158578	101.095	0.528757	0.0876113	6.03527	1.587e-09	2.91231e-05
SLC4A1	ENSG00000004939	67.9354	0.410748	0.0722631	5.68406	1.31534e-08	0.000115052
LTF	ENSG00000012223	126.997	0.519095	0.0923227	5.62262	1.88086e-08	0.000115052
HBA2	ENSG00000188536	6582.66	0.408174	0.0747361	5.46153	4.72043e-08	0.000144374
HBA1	ENSG00000206172	4396.99	0.404828	0.0737868	5.48645	4.10089e-08	0.000144374
HBB	ENSG00000244734	15566.7	0.419881	0.0759855	5.52581	3.27978e-08	0.000144374
PHOSPHO1	ENSG00000173868	13.3181	0.298649	0.0560415	5.32906	9.87218e-08	0.000258806
HBD	ENSG00000223609	45.3347	0.425451	0.0826237	5.14926	2.61515e-07	0.000599882
CA1	ENSG00000133742	22.3302	0.348383	0.0701805	4.9641	6.90208e-07	0.0012666
ANXA3	ENSG00000138772	20.3299	0.301343	0.0606051	4.97223	6.6187e-07	0.0012666
SELENBP1	ENSG00000143416	24.3227	0.379236	0.0777057	4.88042	1.05862e-06	0.00176607
DEFA3	ENSG00000239839	180.751	0.431971	0.0906973	4.76277	1.90953e-06	0.00292014
CAMP	ENSG00000164047	16.2762	0.240764	0.0538074	4.47455	7.65709e-06	0.0108089
